# Supplementary material for: Diversity and composition of the microbiome associated with eggs of the Southern green stinkbug, Nezara viridula (Hemiptera: Pentatomidae)
Source: Microbiologyopen. 2022 Dec 7;11(6):e1337. doi: 10.1002/mbo3.1337 (PMC9728049; doi:10.1002/mbo3.1337)
Supplement: Supplementary file 1 — Supporting information. [file MBO3-11-e1337-s001.xlsx]

## Sheet: Table S1 Illumina primers
Table S1: Primer design and sample-specific barcodes.
Illumina Primer Design			Sample Barcodes - Illumina run 1						Sample Barcodes - Illumina run 2
Forward	<Forward Adapter> <i5> <pad> <link> <Forward Target Specific Primer>		Bioproject PRJNA869923: SAMN30338702-SAMN30338764						Bioproject PRJNA869923: SAMN30369493-SAMN30369650
Reverse	<Reverse Adapter> <i7> <pad> <link> <Reverse Target Specific Primer>		Sample ID	Index (i7)	Sequence	Index (i5)	Sequence		Sample ID	Index (i7)	Sequence	Index (i5)	Sequence
			FItE1	SA701	CGAGAGTT	SA501	ATCGTACG		FBeE1	SA701	CGAGAGTT	SA501	ATCGTACG
Adapter (Forward)	AATGATACGGCGACCACCGAGATCTACAC		FItE1b	SA702	GACATAGT	SA501	ATCGTACG		FBeE9	SA702	GACATAGT	SA501	ATCGTACG
Adapter (Reverse)	CAAGCAGAAGACGGCATACGAGAT		FItE3	SA701	CGAGAGTT	SA502	ACTATCTG		FBeE10	SA702	GACATAGT	SA502	ACTATCTG
i5 (Forward)	see sample barcodes		FItE3b	SA702	GACATAGT	SA502	ACTATCTG		FBeE13	SA702	GACATAGT	SA505	TCATCGAG
i7 (Reverse)	see sample barcodes		FItE5	SA701	CGAGAGTT	SA503	TAGCGAGT		FBeE15	SA702	GACATAGT	SA507	GGATATCT
pad (Forward)	TATGGTAATT		FItE5b	SA702	GACATAGT	SA503	TAGCGAGT		FBeE16	SA702	GACATAGT	SA508	GACACCGT
pad (Reverse)	AGTCAGTCAG		FItE7	SA701	CGAGAGTT	SA504	CTGCGTGT		FBeE17	SA703	ACGCTACT	SA501	ATCGTACG
link (Forward)	GT		FItE7b	SA702	GACATAGT	SA504	CTGCGTGT		FBeE19	SA703	ACGCTACT	SA503	TAGCGAGT
link (Reverse)	CC		FItE13	SB710	TGCTCGTA	SA502	ACTATCTG		FBeE20	SA703	ACGCTACT	SA504	CTGCGTGT
			FItE13b	SA702	GACATAGT	SA507	GGATATCT		FBeI1	SA707	TAGTCTCC	SA501	ATCGTACG
Forward primer (515F)	5' - GTG CCA GCM GCC GCG GTA A - 3'		FItE17	SA703	ACGCTACT	SA502	ACTATCTG		FBeI3	SA707	TAGTCTCC	SA503	TAGCGAGT
Reverse primer (806R)	5' - GGA CTA CHV GGG TWT CTA AT - 3'		FItE17b	SA704	ACTCACTG	SA502	ACTATCTG		FBeI4	SA707	TAGTCTCC	SA504	CTGCGTGT
			FItE19	SA703	ACGCTACT	SA503	TAGCGAGT		FBeI5	SA707	TAGTCTCC	SA505	TCATCGAG
			FItE19b	SA704	ACTCACTG	SA503	TAGCGAGT		FBeI6	SA707	TAGTCTCC	SA506	CGTGAGTG
			FItE21	SA703	ACGCTACT	SA504	CTGCGTGT		FBeI7	SA707	TAGTCTCC	SA507	GGATATCT
			FItE21b	SA704	ACTCACTG	SA504	CTGCGTGT		FBeI8	SA707	TAGTCTCC	SA508	GACACCGT
			FItE25	SA703	ACGCTACT	SA506	CGTGAGTG		FBeI9	SA708	CGAGCGAC	SA501	ATCGTACG
			FItE25b	SA704	ACTCACTG	SA506	CGTGAGTG		FBeI10	SA708	CGAGCGAC	SA502	ACTATCTG
			FItE27	SA703	ACGCTACT	SA507	GGATATCT		FBeI11	SA708	CGAGCGAC	SA503	TAGCGAGT
			FItE27b	SA704	ACTCACTG	SA507	GGATATCT		FBeI12	SA708	CGAGCGAC	SA504	CTGCGTGT
			FItE29	SA705	TGAGTACG	SA501	ATCGTACG		FBeI13	SA708	CGAGCGAC	SA505	TCATCGAG
			FItE29b	SA706	CTGCGTAG	SA501	ATCGTACG		FBeI15	SA708	CGAGCGAC	SA507	GGATATCT
			FItE33	SA705	TGAGTACG	SA503	TAGCGAGT		FBeI17	SA709	ACTACGAC	SA501	ATCGTACG
			FItE33b	SA706	CTGCGTAG	SA503	TAGCGAGT		FBeI19	SA709	ACTACGAC	SA503	TAGCGAGT
			FItE39	SB710	TGCTCGTA	SA503	TAGCGAGT		L0BeE1	SB702	CGAAGTAT	SA501	ATCGTACG
			FItE39b	SA706	CTGCGTAG	SA506	CGTGAGTG		L0BeE2	SB702	CGAAGTAT	SA502	ACTATCTG
			FItE41	SA705	TGAGTACG	SA507	GGATATCT		L0BeE3	SB702	CGAAGTAT	SA503	TAGCGAGT
			FItE41b	SA706	CTGCGTAG	SA507	GGATATCT		L0BeE4	SB702	CGAAGTAT	SA504	CTGCGTGT
			FItE43	SA707	TAGTCTCC	SA501	ATCGTACG		L0BeE5	SB702	CGAAGTAT	SA505	TCATCGAG
			FItE43b	SA708	CGAGCGAC	SA501	ATCGTACG		L0BeI1	SB704	TCTCTATG	SA505	TCATCGAG
			FItI1	SA701	CGAGAGTT	SB501	CTACTATA		L0BeI2	SB704	TCTCTATG	SA506	CGTGAGTG
			FItI1b	SA702	GACATAGT	SB501	CTACTATA		L0BeI3	SB704	TCTCTATG	SA507	GGATATCT
			FItI3	SA701	CGAGAGTT	SB502	CGTTACTA		L0BeI4	SB704	TCTCTATG	SA508	GACACCGT
			FItI3b	SA702	GACATAGT	SB502	CGTTACTA		L0BeI5	SB705	GATCTACG	SA501	ATCGTACG
			FItI5	SA701	CGAGAGTT	SB503	AGAGTCAC		L0ItE1	SB702	CGAAGTAT	SA506	CGTGAGTG
			FItI5b	SA702	GACATAGT	SB503	AGAGTCAC		L0ItE2	SB702	CGAAGTAT	SA507	GGATATCT
			FItI9	SA701	CGAGAGTT	SB505	ACGTCTCG		L0ItE3	SB702	CGAAGTAT	SA508	GACACCGT
			FItI9b	SA702	GACATAGT	SB505	ACGTCTCG		L0ItE4	SB703	TAGCAGCT	SA501	ATCGTACG
			FItI11	SA701	CGAGAGTT	SB506	TCGACGAG		L0ItE5	SB703	TAGCAGCT	SA502	ACTATCTG
			FItI11b	SA702	GACATAGT	SB506	TCGACGAG		L0ItI1	SB705	GATCTACG	SA502	ACTATCTG
			FItI13	SA701	CGAGAGTT	SB507	GATCGTGT		L0ItI2	SB705	GATCTACG	SA503	TAGCGAGT
			FItI13b	SA702	GACATAGT	SB507	GATCGTGT		L0ItI3	SB705	GATCTACG	SA504	CTGCGTGT
			FItI15	SA703	ACGCTACT	SB501	CTACTATA		L0ItI4	SB705	GATCTACG	SA505	TCATCGAG
			FItI15b	SA704	ACTCACTG	SB501	CTACTATA		L0ItI5	SB705	GATCTACG	SA506	CGTGAGTG
			FItI17	SA703	ACGCTACT	SB502	CGTTACTA		L1BeE21	SA703	ACGCTACT	SA505	TCATCGAG
			FItI17b	SA704	ACTCACTG	SB502	CGTTACTA		L1BeE24	SA703	ACGCTACT	SA506	CGTGAGTG
			FItI19	SA703	ACGCTACT	SB503	AGAGTCAC		L1BeE27	SA703	ACGCTACT	SA507	GGATATCT
			FItI19b	SA704	ACTCACTG	SB503	AGAGTCAC		L1BeE30	SA704	ACTCACTG	SA501	ATCGTACG
			FItI21	SA703	ACGCTACT	SB504	TACGAGAC		L1BeE33	SA704	ACTCACTG	SA502	ACTATCTG
			FItI21b	SA704	ACTCACTG	SB504	TACGAGAC		L1BeE36	SA704	ACTCACTG	SA503	TAGCGAGT
			FItI27	SA703	ACGCTACT	SB507	GATCGTGT		L1BeE42	SA704	ACTCACTG	SA505	TCATCGAG
			FItI27b	SA704	ACTCACTG	SB507	GATCGTGT		L1BeE45	SA704	ACTCACTG	SA506	CGTGAGTG
			FItI29	SA705	TGAGTACG	SB501	CTACTATA		L1BeE48	SA704	ACTCACTG	SA507	GGATATCT
			FItI29b	SA706	CTGCGTAG	SB501	CTACTATA		L1BeE81	SA704	ACTCACTG	SA508	GACACCGT
			FItI37	SA705	TGAGTACG	SB505	ACGTCTCG		L1BeE105	SA705	TGAGTACG	SA508	GACACCGT
			FItI37b	SA706	CTGCGTAG	SB505	ACGTCTCG		L1BeE108	SA706	CTGCGTAG	SA501	ATCGTACG
			FItI39	SA705	TGAGTACG	SB506	TCGACGAG		L1BeI21	SA709	ACTACGAC	SA505	TCATCGAG
			FItI39b	SA706	CTGCGTAG	SB506	TCGACGAG		L1BeI27	SA709	ACTACGAC	SA507	GGATATCT
			FItI43	SA707	TAGTCTCC	SB501	CTACTATA		L1BeI33	SA710	GTCTGCTA	SA502	ACTATCTG
			FItI43b	SA708	CGAGCGAC	SB501	CTACTATA		L1BeI39	SA710	GTCTGCTA	SA504	CTGCGTGT
			Blank1	SA702	GACATAGT	SB508	GTCAGATA		L1BeI42	SA710	GTCTGCTA	SA505	TCATCGAG
			Blank2	SA701	CGAGAGTT	SA508	GACACCGT		L1BeI48	SA710	GTCTGCTA	SA507	GGATATCT
			Mock	SB706	GTAACGAG	SA507	GGATATCT		L1BeI81	SA710	GTCTGCTA	SA508	GACACCGT
									L1BeI84	SA711	GTCTATGA	SA501	ATCGTACG
									L1BeI87	SA711	GTCTATGA	SA502	ACTATCTG
									L1BeI90	SA711	GTCTATGA	SA503	TAGCGAGT
									L1BeI93	SA711	GTCTATGA	SA504	CTGCGTGT
									L1BeI96	SA711	GTCTATGA	SA505	TCATCGAG
									L1BeI99	SA711	GTCTATGA	SA506	CGTGAGTG
									L1BeI102	SA711	GTCTATGA	SA507	GGATATCT
									L1BeI105	SA711	GTCTATGA	SA508	GACACCGT
									L1ItE144	SA702	GACATAGT	SB507	GATCGTGT
									L1ItE147	SA702	GACATAGT	SB508	GTCAGATA
									L1ItE150	SA703	ACGCTACT	SB501	CTACTATA
									L1ItE153	SA703	ACGCTACT	SB502	CGTTACTA
									L1ItE156	SA703	ACGCTACT	SB503	AGAGTCAC
									L1ItE159	SA703	ACGCTACT	SB504	TACGAGAC
									L1ItE162	SA703	ACGCTACT	SB505	ACGTCTCG
									L1ItE168	SA703	ACGCTACT	SB507	GATCGTGT
									L1ItE171	SA704	ACTCACTG	SB501	CTACTATA
									L1ItE174	SA704	ACTCACTG	SB502	CGTTACTA
									L1ItE180	SA704	ACTCACTG	SB504	TACGAGAC
									L1ItE183	SA704	ACTCACTG	SB505	ACGTCTCG
									L1ItE186	SA704	ACTCACTG	SB506	TCGACGAG
									L1ItE195	SA705	TGAGTACG	SB501	CTACTATA
									L1ItE201	SA705	TGAGTACG	SB503	AGAGTCAC
									L1ItI144	SA708	CGAGCGAC	SB507	GATCGTGT
									L1ItI147	SA708	CGAGCGAC	SB508	GTCAGATA
									L1ItI150	SA709	ACTACGAC	SB501	CTACTATA
									L1ItI153	SA709	ACTACGAC	SB502	CGTTACTA
									L1ItI156	SA709	ACTACGAC	SB503	AGAGTCAC
									L1ItI159	SA709	ACTACGAC	SB504	TACGAGAC
									L1ItI162	SA709	ACTACGAC	SB505	ACGTCTCG
									L1ItI165	SA709	ACTACGAC	SB506	TCGACGAG
									L1ItI168	SA709	ACTACGAC	SB507	GATCGTGT
									L1ItI171	SA710	GTCTGCTA	SB501	CTACTATA
									L1ItI174	SA710	GTCTGCTA	SB502	CGTTACTA
									L1ItI183	SA710	GTCTGCTA	SB505	ACGTCTCG
									L1ItI186	SA710	GTCTGCTA	SB506	TCGACGAG
									L1ItI195	SA711	GTCTATGA	SB501	CTACTATA
									L1ItI201	SA711	GTCTATGA	SB503	AGAGTCAC
									L2BeE51	SA706	CTGCGTAG	SA502	ACTATCTG
									L2BeE57	SA706	CTGCGTAG	SA504	CTGCGTGT
									L2BeE60	SA706	CTGCGTAG	SA505	TCATCGAG
									L2BeE63	SA706	CTGCGTAG	SA506	CGTGAGTG
									L2BeE66	SA706	CTGCGTAG	SA507	GGATATCT
									L2BeE69	SA701	CGAGAGTT	SB501	CTACTATA
									L2BeE72	SA701	CGAGAGTT	SB502	CGTTACTA
									L2BeE75	SA701	CGAGAGTT	SB503	AGAGTCAC
									L2BeE78	SA701	CGAGAGTT	SB504	TACGAGAC
									L2BeE111	SA701	CGAGAGTT	SB505	ACGTCTCG
									L2BeE117	SA701	CGAGAGTT	SB506	TCGACGAG
									L2BeE129	SA702	GACATAGT	SB502	CGTTACTA
									L2BeE132	SA702	GACATAGT	SB503	AGAGTCAC
									L2BeE138	SA702	GACATAGT	SB505	ACGTCTCG
									L2BeE141	SA702	GACATAGT	SB506	TCGACGAG
									L2BeI51	SA712	TATAGCGA	SA502	ACTATCTG
									L2BeI57	SA712	TATAGCGA	SA504	CTGCGTGT
									L2BeI66	SA712	TATAGCGA	SA507	GGATATCT
									L2BeI69	SA707	TAGTCTCC	SB501	CTACTATA
									L2BeI72	SA707	TAGTCTCC	SB502	CGTTACTA
									L2BeI75	SA707	TAGTCTCC	SB503	AGAGTCAC
									L2BeI78	SA707	TAGTCTCC	SB504	TACGAGAC
									L2BeI117	SA707	TAGTCTCC	SB506	TCGACGAG
									L2BeI120	SA707	TAGTCTCC	SB507	GATCGTGT
									L2BeI123	SA707	TAGTCTCC	SB508	GTCAGATA
									L2BeI126	SA708	CGAGCGAC	SB501	CTACTATA
									L2BeI129	SA708	CGAGCGAC	SB502	CGTTACTA
									L2BeI132	SA708	CGAGCGAC	SB503	AGAGTCAC
									L2BeI135	SA708	CGAGCGAC	SB504	TACGAGAC
									L2BeI141	SA708	CGAGCGAC	SB506	TCGACGAG
									L2ItE204	SA705	TGAGTACG	SB504	TACGAGAC
									L2ItE210	SA705	TGAGTACG	SB506	TCGACGAG
									L2ItE222	SA706	CTGCGTAG	SB502	CGTTACTA
									L2ItE228	SA706	CTGCGTAG	SB504	TACGAGAC
									L2ItE231	SA706	CTGCGTAG	SB505	ACGTCTCG
									L2ItE234	SA706	CTGCGTAG	SB506	TCGACGAG
									L2ItE237	SA706	CTGCGTAG	SB507	GATCGTGT
									L2ItE240	SB701	CTCGACTT	SA501	ATCGTACG
									L2ItE246	SB701	CTCGACTT	SA503	TAGCGAGT
									L2ItI204	SA711	GTCTATGA	SB504	TACGAGAC
									L2ItI210	SA711	GTCTATGA	SB506	TCGACGAG
									L2ItI213	SA711	GTCTATGA	SB507	GATCGTGT
									L2ItI216	SA711	GTCTATGA	SB508	GTCAGATA
									L2ItI219	SA712	TATAGCGA	SB501	CTACTATA
									L2ItI222	SA712	TATAGCGA	SB502	CGTTACTA
									L2ItI225	SA712	TATAGCGA	SB503	AGAGTCAC
									L2ItI228	SA712	TATAGCGA	SB504	TACGAGAC
									L2ItI234	SA712	TATAGCGA	SB506	TCGACGAG
									L2ItI237	SA712	TATAGCGA	SB507	GATCGTGT
									L2ItI240	SB703	TAGCAGCT	SA504	CTGCGTGT
									L2ItI243	SB703	TAGCAGCT	SA505	TCATCGAG
									L2ItI246	SB703	TAGCAGCT	SA506	CGTGAGTG
									L2ItI249	SB703	TAGCAGCT	SA507	GGATATCT
									L2ItI252	SB704	TCTCTATG	SA501	ATCGTACG
									Blank3	SA703	ACGCTACT	SB508	GTCAGATA
									Blank4	SA712	TATAGCGA	SB508	GTCAGATA
									Mock2	SB703	TAGCAGCT	SA503	TAGCGAGT

## Sheet: Table S2 zOTUs field
Table S2: Identificationa of bacterial zero radius operational taxonomic units (zOTUs) according to the Silva v1.23 database and distribution over the investigated samples for field-collected egg masses.
				Microbiome	External																								Internal
				Population	Belgium									Italy															Belgium															Italy
zOTU	Family	Genus	Highest match with GenBankb entry (type strains)	Sample ID	FBeE1	FBeE9	FBeE10	FBeE13	FBeE15	FBeE16	FBeE17	FBeE19	FBeE20	FItE1	FItE3	FItE5	FItE7	FItE13	FItE17	FItE19	FItE21	FItE25	FItE27	FItE29	FItE33	FItE39	FItE41	FItE43	FBeI1	FBeI3	FBeI4	FBeI5	FBeI6	FBeI7	FBeI8	FBeI9	FBeI10	FBeI11	FBeI12	FBeI13	FBeI15	FBeI17	FBeI19	FItI1	FItI3	FItI5	FItI9	FItI11	FItI13
1	Enterobacteriaceae(1.0000)	Pantoea(0.7300)	Pantoea-like symbiont (100%)*		944	12	708	75	209	327	400	71	1161	679	364	1893	1663	1660	1056	1675	1367	1584	1265	749	2000	1542	1441	1654	2000	2000	2000	2000	2000	2000	2000	2000	2000	2000	2000	2000	2000	2000	2000	1706	2000	2000	2000	2000	2000
7	Enterococcaceae(0.9600)	Enterococcus(0.9216)			92	0	0	35	0	0	0	0	0	83	0	0	0	0	0	0	0	0	0	129	0	183	0	0	0	0	0	0	0	0	0	0	0	0	0	0	0	0	0	0	0	0	0	0	0
9	Pseudomonadaceae(1.0000)	Pseudomonas(1.0000)			97	0	95	0	0	0	0	0	0	0	0	0	0	0	0	0	0	0	0	0	0	0	0	0	0	0	0	0	0	0	0	0	0	0	0	0	0	0	0	0	0	0	0	0	0
10	Rickettsiaceae(1.0000)	Rickettsia(1.0000)	Rickettsia (99.60%)		0	0	0	0	0	0	0	0	0	0	0	0	0	0	0	83	0	0	0	0	0	0	0	0	0	0	0	0	0	0	0	0	0	0	0	0	0	0	0	294	0	0	0	0	0
12	Staphylococcaceae(0.9900)	Staphylococcus(0.9801)	Staphylococcus (100%)		290	1372	288	0	120	230	0	94	236	185	517	48	135	68	233	105	411	140	70	326	0	174	75	200	0	0	0	0	0	0	0	0	0	0	0	0	0	0	0	0	0	0	0	0	0
13	Moraxellaceae(1.0000)	Acinetobacter(1.0000)	Acinetobacter (100%)		0	0	0	0	0	0	0	0	0	0	0	0	0	0	0	0	0	0	84	292	0	0	0	0	0	0	0	0	0	0	0	0	0	0	0	0	0	0	0	0	0	0	0	0	0
14	Lysobacteraceae(0.6400)	Stenotrophomonas(0.4096)	Stenotrophomonas (100%)		0	0	0	0	126	0	235	0	0	0	0	0	0	0	0	0	0	0	0	0	0	0	0	0	0	0	0	0	0	0	0	0	0	0	0	0	0	0	0	0	0	0	0	0	0
16	Bacillaceae(0.9600)	Bacillus(0.8448)	Niallia (100%)		0	0	0	0	74	0	0	0	0	85	0	0	0	0	240	0	0	0	0	0	0	0	0	0	0	0	0	0	0	0	0	0	0	0	0	0	0	0	0	0	0	0	0	0	0
18	Bacillaceae(1.0000)	Bacillus(0.9900)	Bacillus (100%)		0	0	0	0	0	0	0	0	0	0	0	0	0	0	0	0	0	57	58	0	0	0	0	0	0	0	0	0	0	0	0	0	0	0	0	0	0	0	0	0	0	0	0	0	0
19	Flavobacteriaceae(1.0000)	Cloacibacterium(1.0000)	Cloacibacterium (100%)		0	0	0	0	0	0	0	0	0	586	0	0	0	0	184	0	0	0	0	0	0	0	0	0	0	0	0	0	0	0	0	0	0	0	0	0	0	0	0	0	0	0	0	0	0
20	Moraxellaceae(1.0000)	Enhydrobacter(1.0000)	Moraxella (100%)		0	0	0	40	0	0	538	0	0	96	0	0	0	0	0	0	0	42	249	0	0	0	0	0	0	0	0	0	0	0	0	0	0	0	0	0	0	0	0	0	0	0	0	0	0
25	Corynebacteriaceae(1.0000)	Corynebacterium(1.0000)	Corynebacterium (100%)		0	42	0	0	0	0	188	0	0	0	0	0	0	0	0	0	0	0	0	0	0	0	0	0	0	0	0	0	0	0	0	0	0	0	0	0	0	0	0	0	0	0	0	0	0
28	Enterobacteriaceae(1.0000)	Franconibacter(0.3500)	Enterobacteriaceae (100%)		0	0	0	0	0	0	0	0	0	0	264	0	0	0	0	0	0	0	0	381	0	0	0	0	0	0	0	0	0	0	0	0	0	0	0	0	0	0	0	0	0	0	0	0	0
29	Enterobacteriaceae(1.0000)	Pantoea(0.5200)	Enterobacteriaceae (100%)		0	38	0	0	0	220	0	0	0	0	159	0	0	0	0	0	0	0	0	0	0	0	0	0	0	0	0	0	0	0	0	0	0	0	0	0	0	0	0	0	0	0	0	0	0
30	Moraxellaceae(1.0000)	Acinetobacter(1.0000)	Acinetobacter (100%)		0	0	0	0	0	0	68	0	0	0	0	0	0	0	138	0	222	132	0	0	0	0	0	145	0	0	0	0	0	0	0	0	0	0	0	0	0	0	0	0	0	0	0	0	0
34	Pseudomonadaceae(1.0000)	Pseudomonas(1.0000)	Pseudomonas (100%)		132	195	518	1714	551	838	155	1457	384	0	0	0	0	0	0	0	0	0	0	0	0	0	0	0	0	0	0	0	0	0	0	0	0	0	0	0	0	0	0	0	0	0	0	0	0
36	Enterobacteriaceae(1.0000)	Morganella(1.0000)			0	0	0	0	0	0	0	0	0	0	202	0	128	0	148	0	0	0	0	0	0	0	0	0	0	0	0	0	0	0	0	0	0	0	0	0	0	0	0	0	0	0	0	0	0
39	Micrococcaceae(1.0000)	Micrococcus(0.9900)	Micrococcus (100%)		0	0	0	0	397	384	0	208	125	0	0	0	0	0	0	0	0	0	0	0	0	0	0	0	0	0	0	0	0	0	0	0	0	0	0	0	0	0	0	0	0	0	0	0	0
45	Moraxellaceae(1.0000)	Acinetobacter(1.0000)			59	0	0	0	105	0	113	0	0	287	0	0	0	0	0	0	0	0	0	0	0	0	0	0	0	0	0	0	0	0	0	0	0	0	0	0	0	0	0	0	0	0	0	0	0
74	Dermabacteraceae(1.0000)	Brachybacterium(1.0000)			0	0	0	0	34	0	0	0	93	0	0	0	0	0	0	0	0	0	0	0	0	0	0	0	0	0	0	0	0	0	0	0	0	0	0	0	0	0	0	0	0	0	0	0	0
76	Pseudomonadaceae(0.7100)	Pseudomonas(0.5041)			0	0	0	0	0	0	0	0	0	0	130	0	0	0	0	56	0	0	84	124	0	102	0	0	0	0	0	0	0	0	0	0	0	0	0	0	0	0	0	0	0	0	0	0	0
78	Pseudomonadaceae(0.9900)	Pseudomonas(0.9801)			0	47	0	136	98	0	0	0	0	0	0	0	0	0	0	0	0	0	0	0	0	0	0	0	0	0	0	0	0	0	0	0	0	0	0	0	0	0	0	0	0	0	0	0	0
85	Sphingomonadaceae(1.0000)	Sphingobium(0.9700)			0	0	0	0	0	0	0	0	0	0	0	0	0	171	0	0	0	0	129	0	0	0	0	0	0	0	0	0	0	0	0	0	0	0	0	0	0	0	0	0	0	0	0	0	0
87	Lactobacillaceae(1.0000)	Lactobacillus(0.9800)			51	0	59	0	0	0	0	0	0	0	0	0	0	0	0	0	0	0	0	0	0	0	0	0	0	0	0	0	0	0	0	0	0	0	0	0	0	0	0	0	0	0	0	0	0
89	Unclassified_Clostridiales(1.0000)	Finegoldia(1.0000)			0	0	57	0	197	0	0	0	0	0	118	0	0	0	0	0	0	0	0	0	0	0	0	0	0	0	0	0	0	0	0	0	0	0	0	0	0	0	0	0	0	0	0	0	0
96	Veillonellaceae(0.9900)	Veillonella(0.8514)			0	0	0	0	0	0	0	0	0	0	120	0	0	101	0	81	0	0	0	0	0	0	0	0	0	0	0	0	0	0	0	0	0	0	0	0	0	0	0	0	0	0	0	0	0
109	Corynebacteriaceae(1.0000)	Corynebacterium(1.0000)			0	0	0	0	0	0	0	170	0	0	0	0	0	0	0	0	0	0	0	0	0	0	382	0	0	0	0	0	0	0	0	0	0	0	0	0	0	0	0	0	0	0	0	0	0
111	Lysobacteraceae(0.9700)	Stenotrophomonas(0.8245)			123	106	93	0	0	0	0	0	0	0	0	0	0	0	0	0	0	0	0	0	0	0	0	0	0	0	0	0	0	0	0	0	0	0	0	0	0	0	0	0	0	0	0	0	0
143	Enterobacteriaceae(1.0000)	Yersinia(0.4700)			88	40	71	0	0	0	0	0	0	0	0	0	0	0	0	0	0	0	0	0	0	0	0	0	0	0	0	0	0	0	0	0	0	0	0	0	0	0	0	0	0	0	0	0	0
156	Carnobacteriaceae(0.8800)	Granulicatella(0.7656)			0	0	0	0	0	0	66	0	0	0	126	0	0	0	0	0	0	0	0	0	0	0	0	0	0	0	0	0	0	0	0	0	0	0	0	0	0	0	0	0	0	0	0	0	0
170	Paenibacillaceae(1.0000)	Paenibacillus(1.0000)			0	0	47	0	0	0	57	0	0	0	0	0	0	0	0	0	0	0	0	0	0	0	0	0	0	0	0	0	0	0	0	0	0	0	0	0	0	0	0	0	0	0	0	0	0
198	Corynebacteriaceae(1.0000)	Corynebacterium(1.0000)			0	0	0	0	0	0	0	0	0	0	0	0	0	0	0	0	0	45	0	0	0	0	62	0	0	0	0	0	0	0	0	0	0	0	0	0	0	0	0	0	0	0	0	0	0
229	Mycoplasmataceae(0.1000)	Mycoplasma(0.0100)			59	38	66	0	0	0	0	0	0	0	0	0	0	0	0	0	0	0	0	0	0	0	0	0	0	0	0	0	0	0	0	0	0	0	0	0	0	0	0	0	0	0	0	0	0
235	Pseudomonadaceae(1.0000)	Pseudomonas(1.0000)			64	109	0	0	0	0	0	0	0	0	0	0	0	0	0	0	0	0	0	0	0	0	0	0	0	0	0	0	0	0	0	0	0	0	0	0	0	0	0	0	0	0	0	0	0
340	Enterobacteriaceae(1.0000)	Pantoea(0.6900)			0	0	0	0	0	0	0	0	0	0	0	59	0	0	0	0	0	0	0	0	0	0	39	0	0	0	0	0	0	0	0	0	0	0	0	0	0	0	0	0	0	0	0	0	0
542	Pseudomonadaceae(1.0000)	Pseudomonas(1.0000)			0	0	0	0	89	0	181	0	0	0	0	0	0	0	0	0	0	0	0	0	0	0	0	0	0	0	0	0	0	0	0	0	0	0	0	0	0	0	0	0	0	0	0	0	0
701	Iamiaceae(0.9900)	Iamia(0.9801)			0	0	0	0	0	0	0	0	0	0	0	0	0	0	0	0	0	0	0	0	0	0	0	0	0	0	0	0	0	0	0	0	0	0	0	0	0	0	0	0	0	0	0	0	0
23	Lysobacteraceae(1.0000)	Stenotrophomonas(1.0000)			0	0	0	0	0	0	0	0	0	0	0	0	0	0	0	0	0	0	0	0	0	0	0	0	0	0	0	0	0	0	0	0	0	0	0	0	0	0	0	0	0	0	0	0	0
21	Pseudomonadaceae(1.0000)	Pseudomonas(1.0000)			0	0	0	0	0	0	0	0	0	0	0	0	0	0	0	0	0	0	0	0	0	0	0	0	0	0	0	0	0	0	0	0	0	0	0	0	0	0	0	0	0	0	0	0	0
32	Acetobacteraceae(1.0000)	Asaia(0.9600)			0	0	0	0	0	0	0	0	0	0	0	0	0	0	0	0	0	0	0	0	0	0	0	0	0	0	0	0	0	0	0	0	0	0	0	0	0	0	0	0	0	0	0	0	0
27	Moraxellaceae(1.0000)	Acinetobacter(1.0000)			0	0	0	0	0	0	0	0	0	0	0	0	0	0	0	0	0	0	0	0	0	0	0	0	0	0	0	0	0	0	0	0	0	0	0	0	0	0	0	0	0	0	0	0	0
33	Pseudomonadaceae(1.0000)	Pseudomonas(1.0000)			0	0	0	0	0	0	0	0	0	0	0	0	0	0	0	0	0	0	0	0	0	0	0	0	0	0	0	0	0	0	0	0	0	0	0	0	0	0	0	0	0	0	0	0	0
56	Enterobacteriaceae(1.0000)	Cronobacter(0.6800)			0	0	0	0	0	0	0	0	0	0	0	0	0	0	0	0	0	0	0	0	0	0	0	0	0	0	0	0	0	0	0	0	0	0	0	0	0	0	0	0	0	0	0	0	0
46	Moraxellaceae(1.0000)	Acinetobacter(1.0000)			0	0	0	0	0	0	0	0	0	0	0	0	0	0	0	0	0	0	0	0	0	0	0	0	0	0	0	0	0	0	0	0	0	0	0	0	0	0	0	0	0	0	0	0	0
a Taxonomic assignment scores are provided between brackets. In general, taxonomic assignments are considered reliable when bootstrap confidence values exceed 0.80.
b zOTUs with an overall relative abundance larger than 2.0% in at least one of the subgroups were also identified by a BLAST search against type materials in Genbank. When no significant similarity was found, the analysis was performed against entire GenBank (indicated with an asterisk). Identifications were performed at genus level; when identical scores were obtained for different genera, ident…
[truncated: 10 more columns]

## Sheet: Table S3 zOTUs lab
Table S3: Identificationa of bacterial zero radius operational taxonomic units (zOTUs) according to the Silva v1.23 database and distribution over the investigated samples for egg masses obtained with the laboratory-reared populations.
				Microbiome	External
				Age	0h										24h																											96h
				Population	Belgium					Italy					Belgium												Italy															Belgium
zOTU	Family	Genus	Highest match with GenBankb entry (type strains)	Sample ID	L0BeE1	L0BeE2	L0BeE3	L0BeE4	L0BeE5	L0ItE1	L0ItE2	L0ItE3	L0ItE4	L0ItE5	L1BeE21	L1BeE24	L1BeE27	L1BeE30	L1BeE33	L1BeE36	L1BeE42	L1BeE45	L1BeE48	L1BeE81	L1BeE105	L1BeE108	L1ItE144	L1ItE147	L1ItE150	L1ItE153	L1ItE156	L1ItE159	L1ItE162	L1ItE168	L1ItE171	L1ItE174	L1ItE180	L1ItE183	L1ItE186	L1ItE195	L1ItE201	L2BeE51	L2BeE57	L2BeE60	L2BeE63	L2BeE66	L2BeE69	L2BeE72	L2BeE75
1	Enterobacteriaceae(1.0000)	Pantoea(0.7300)	Pantoea-like symbiont (100%)*		0	0	0	0	0	0	0	0	0	0	1019	5	28	22	292	11	793	4	810	949	1	4	43	8	4	1259	9	47	65	740	317	3	191	62	29	149	1407	3	4	4	33	85	122	17	8
2	Enterobacteriaceae(1.0000)	Sodalis(0.9900)	Sodalis (100%)		0	0	0	0	0	0	0	0	0	0	981	1930	1972	1878	1090	1627	1207	1996	1190	1010	1768	1962	0	0	0	0	0	0	0	0	0	0	0	0	0	0	0	1767	1364	1184	1514	1875	1691	1983	1874
3	Litoricolaceae(0.0500)	Litoricola(0.0025)	Unidentified bacterium*		0	0	0	0	0	0	0	0	0	0	0	0	0	0	0	0	0	0	0	0	0	0	0	986	207	271	35	122	0	371	0	0	0	0	0	0	35	0	0	0	0	0	0	0	0
5	Enterobacteriaceae(1.0000)	Serratia(0.6700)	Serratia (100%)		0	0	0	0	0	0	0	0	0	0	0	0	0	0	0	0	0	0	0	0	189	0	251	46	577	0	358	494	72	83	130	1825	187	0	204	295	159	0	0	0	0	0	0	0	32
6	Staphylococcaceae(0.9900)	Staphylococcus(0.9801)			0	0	0	0	0	0	0	0	0	0	0	0	0	0	0	0	0	0	0	42	0	0	0	0	72	0	38	0	60	0	0	0	0	0	0	0	91	0	0	0	0	40	133	0	45
7	Enterococcaceae(0.9600)	Enterococcus(0.9216)			0	0	0	0	0	0	0	0	0	0	0	0	0	0	0	0	0	0	0	0	42	0	0	51	0	0	0	0	0	0	0	0	0	0	0	0	0	0	0	0	0	0	0	0	0
9	Pseudomonadaceae(1.0000)	Pseudomonas(1.0000)			0	0	0	0	0	0	0	0	0	0	0	0	0	0	0	0	0	0	0	0	0	0	0	0	0	0	0	0	0	0	0	0	0	0	0	0	0	0	0	97	0	0	0	0	0
12	Staphylococcaceae(0.9900)	Staphylococcus(0.9801)	Staphylococcus (100%)		0	0	0	0	0	0	0	0	0	0	0	0	0	25	0	0	0	0	0	0	0	0	0	0	0	0	0	0	0	0	0	0	0	1861	0	95	0	0	0	0	0	0	0	0	0
13	Moraxellaceae(1.0000)	Acinetobacter(1.0000)	Acinetobacter (100%)		0	0	0	0	0	0	0	0	0	0	0	0	0	0	0	0	0	0	0	0	0	0	128	0	120	29	478	0	0	0	93	0	129	0	449	120	0	0	0	0	0	0	0	0	0
14	Lysobacteraceae(0.6400)	Stenotrophomonas(0.4096)	Stenotrophomonas (100%)		0	0	0	0	0	0	0	0	0	0	0	0	0	0	0	0	0	0	0	0	0	0	0	0	0	0	0	0	0	0	0	0	0	0	48	102	0	0	0	0	0	0	0	0	0
15	Pseudomonadaceae(1.0000)	Pseudomonas(0.9900)			0	0	0	0	0	0	0	0	0	0	0	0	0	0	0	0	0	0	0	0	0	0	57	245	46	0	155	0	0	0	0	0	0	0	0	0	0	0	0	0	0	0	0	0	0
16	Bacillaceae(0.9600)	Bacillus(0.8448)	Niallia (100%)		0	0	0	0	0	0	0	0	0	0	0	0	0	0	0	0	0	0	0	0	0	0	468	0	482	30	426	0	305	255	54	0	552	0	0	100	0	0	0	0	0	0	0	0	0
18	Bacillaceae(1.0000)	Bacillus(0.9900)	Bacillus (100%)		0	0	0	0	0	0	0	0	0	0	0	0	0	0	0	0	0	0	0	0	0	0	316	0	163	0	181	0	171	282	79	0	658	0	55	131	76	0	0	0	0	0	0	0	0
19	Flavobacteriaceae(1.0000)	Cloacibacterium(1.0000)	Cloacibacterium (100%)		0	0	0	0	0	0	0	0	0	0	0	0	0	0	0	0	0	0	0	0	0	0	0	0	0	39	0	0	0	0	0	0	0	0	0	0	0	0	0	0	0	0	0	0	0
20	Moraxellaceae(1.0000)	Enhydrobacter(1.0000)	Moraxella (100%)		0	0	0	0	0	0	0	0	0	0	0	0	0	0	0	0	0	0	0	0	0	0	0	0	0	35	0	0	0	0	0	0	92	35	49	63	74	0	0	0	75	0	0	0	0
25	Corynebacteriaceae(1.0000)	Corynebacterium(1.0000)	Corynebacterium (100%)		0	0	0	0	0	0	0	0	0	0	0	0	0	0	0	0	0	0	0	0	0	35	0	401	0	0	0	179	0	0	207	0	33	0	0	0	0	0	0	0	0	0	0	0	41
28	Enterobacteriaceae(1.0000)	Franconibacter(0.3500)	Enterobacteriaceae (100%)		0	0	0	0	0	0	0	0	0	0	0	0	0	0	0	0	0	0	0	0	0	0	318	0	44	0	115	0	356	0	739	0	62	0	748	394	0	0	0	0	0	0	0	0	0
29	Enterobacteriaceae(1.0000)	Pantoea(0.5200)	Enterobacteriaceae (100%)		0	0	0	0	0	0	0	0	0	0	0	0	0	0	196	0	0	0	0	0	0	0	44	82	101	0	42	0	160	0	78	172	30	0	0	0	0	0	58	75	62	0	0	0	0
30	Moraxellaceae(1.0000)	Acinetobacter(1.0000)	Acinetobacter (100%)		0	0	0	0	0	0	0	0	0	0	0	0	0	0	0	144	0	0	0	0	0	0	72	44	0	0	0	0	0	0	0	0	0	0	0	0	0	0	0	0	0	0	0	0	0
34	Pseudomonadaceae(1.0000)	Pseudomonas(1.0000)	Pseudomonas (100%)		0	0	0	0	0	0	0	0	0	0	0	0	0	0	0	60	0	0	0	0	0	0	0	0	0	0	0	0	404	0	0	0	0	42	0	55	0	47	78	41	131	0	53	0	0
39	Micrococcaceae(1.0000)	Micrococcus(0.9900)	Micrococcus (100%)		0	0	0	0	0	0	0	0	0	0	0	0	0	0	0	0	0	0	0	0	0	0	0	0	0	0	0	0	0	0	0	0	0	0	0	0	0	0	0	0	0	0	0	0	0
47	Bacillaceae(0.9600)	Bacillus(0.9024)			0	0	0	0	0	0	0	0	0	0	0	0	0	0	0	0	0	0	0	0	0	0	86	0	47	0	112	0	51	0	0	0	0	0	0	0	0	0	0	0	0	0	0	0	0
48	Bacillaceae(0.9200)	Anoxybacillus(0.4140)			0	0	0	0	0	0	0	0	0	0	0	0	0	0	0	0	0	0	0	0	0	0	0	0	0	336	0	0	0	0	0	0	0	0	0	0	0	0	0	0	0	0	0	0	0
50	Enterobacteriaceae(1.0000)	Escherichia(0.5200)	Enterobacteriaceae (100%)		0	0	0	0	0	0	0	0	0	0	0	0	0	0	0	0	0	0	0	0	0	0	0	0	0	0	27	0	0	0	179	0	39	0	306	153	0	0	0	0	0	0	0	0	0
54	Corynebacteriaceae(1.0000)	Corynebacterium(1.0000)			0	0	0	0	0	0	0	0	0	0	0	0	0	0	0	0	0	0	0	0	0	0	0	0	0	0	0	0	0	0	0	0	0	0	0	0	159	0	0	0	0	0	0	0	0
55	Burkholderiaceae(0.9000)	Limnobacter(0.7830)			0	0	0	0	0	0	0	0	0	0	0	0	0	0	0	0	0	0	0	0	0	0	110	0	0	0	0	124	0	151	0	0	0	0	0	0	0	0	0	0	0	0	0	0	0
61	Methylophilaceae(1.0000)	Methylotenera(0.3900)	Unidentified bacterium*		0	0	0	0	0	0	0	0	0	0	0	0	0	0	0	0	0	0	0	0	0	0	0	0	0	0	0	738	0	0	0	0	0	0	0	0	0	0	0	0	0	0	0	0	0
83	Methylophilaceae(0.8200)	Methylobacillus(0.6478)			0	0	0	0	0	0	0	0	0	0	0	0	0	0	0	0	0	0	0	0	0	0	0	0	0	0	0	52	0	0	0	0	0	0	0	84	0	0	0	0	0	0	0	0	0
111	Lysobacteraceae(0.9700)	Stenotrophomonas(0.8245)			0	0	0	0	0	0	0	0	0	0	0	0	0	35	0	0	0	0	0	0	0	0	0	0	0	0	0	0	0	0	0	0	0	0	0	0	0	0	62	109	0	0	0	0	0
114	Comamonadaceae(0.9700)	Curvibacter(0.4947)			0	0	0	0	0	0	0	0	0	0	0	36	0	0	103	0	0	0	0	0	0	0	0	0	0	0	0	0	71	0	0	0	0	0	0	0	0	0	0	0	0	0	0	0	0
116	Unclassified_Burkholderiales(0.9500)	Tepidimonas(0.9025)			0	0	0	0	0	0	0	0	0	0	0	0	0	0	0	0	0	0	0	0	0	0	0	0	0	0	0	0	0	0	0	0	0	0	0	0	0	0	0	0	0	0	0	0	0
125	Micrococcaceae(1.0000)	Arthrobacter(1.0000)			0	0	0	0	0	0	0	0	0	0	0	0	0	0	0	0	0	0	0	0	0	0	29	0	55	0	0	0	0	0	0	0	0	0	0	0	0	0	0	0	0	0	0	0	0
128	Sphingomonadaceae(1.0000)	Sphingobium(1.0000)			0	0	0	0	0	0	0	0	0	0	0	0	0	0	0	0	0	0	0	0	0	0	0	0	0	0	0	0	95	0	0	0	0	0	0	0	0	0	61	0	55	0	0	0	0
134	Unclassified_Burkholderiales(0.7400)	Piscinibacter(0.4144)			0	0	0	0	0	0	0	0	0	0	0	0	0	0	0	0	0	0	0	0	0	0	0	0	0	0	0	189	0	118	0	0	0	0	0	0	0	0	0	0	0	0	0	0	0
143	Enterobacteriaceae(1.0000)	Yersinia(0.4700)			0	0	0	0	0	0	0	0	0	0	0	0	0	0	0	0	0	0	0	0	0	0	0	0	0	0	0	0	0	0	0	0	0	0	65	0	0	55	88	105	50	0	0	0	0
151	Enterobacteriaceae(1.0000)	Pectobacterium(0.7600)			0	0	0	0	0	0	0	0	0	0	0	0	0	0	0	0	0	0	0	0	0	0	46	137	0	0	0	0	0	0	0	0	0	0	0	0	0	0	0	0	0	0	0	0	0
162	Comamonadaceae(0.9900)	Limnohabitans(0.2475)			0	0	0	0	0	0	0	0	0	0	0	0	0	0	0	0	0	0	0	0	0	0	0	0	81	0	25	0	0	0	0	0	0	0	0	0	0	0	0	0	0	0	0	0	0
219	Brevibacteriaceae(1.0000)	Brevibacterium(1.0000)			0	0	0	0	0	0	0	0	0	0	0	0	0	0	0	0	0	0	0	0	0	0	0	0	0	0	0	0	0	0	33	0	0	0	0	54	0	0	0	0	0	0	0	0	0
229	Mycoplasmataceae(0.1000)	Mycoplasma(0.0100)			0	0	0	0	0	0	0	0	0	0	0	28	0	0	90	0	0	0	0	0	0	0	0	0	0	0	0	0	58	0	0	0	0	0	0	0	0	0	130	108	0	0	0	0	0
235	Pseudomonadaceae(1.0000)	Pseudomonas(1.0000)			0	0	0	0	0	0	0	0	0	0	0	0	0	0	166	0	0	0	0	0	0	0	0	0	0	0	0	0	88	0	0	0	0	0	0	0	0	0	82	56	81	0	0	0	0
308	Pseudomonadaceae(1.0000)	Pseudomonas(1.0000)			0	0	0	0	0	0	0	0	0	0	0	0	0	40	0	0	0	0	0	0	0	0	0	0	0	0	0	0	0	0	0	0	0	0	0	0	0	0	73	90	0	0	0	0	0
350	Methylophilaceae(0.9900)	Methylotenera(0.4158)			0	0	0	0	0	0	0	0	0	0	0	0	0	0	0	0	0	0	0	0	0	0	0	0	0	0	0	55	0	0	0	0	0	0	0	0	0	0	0	0	0	0	0	0	0
371	Oxalobacteraceae(1.0000)	Massilia(1.0000)			0	0	0	0	0	0	0	0	0	0	0	0	0	0	0	0	0	0	0	0	0	0	0	0	0	0	0	0	0	0	59	0	0	0	48	0	0	0	0	0	0	0	0	0	0
379	Unclassified_Burkholderiales(0.8000)	Methylibium(0.3760)			0	0	0	0	0	0	0	0	0	0	0	0	0	0	0	69	0	0	0	0	0	0	0	0	0	0	0	0	0	0	0	0	0	0	0	0	0	0	0	0	0	0	0	0	0
546	Oxalobacteraceae(0.9900)	Herbaspirillum(0.9306)			0	0	0	0	0	0	0	0	0	0	0	0	0	0	64	0	0	0	0	0	0	0	0	0	0	0	0	0	0	0	0	0	0	0	0	0	0	0	0	58	0	0	0	0	0
638	Pseudomonadaceae(1.0000)	Pseudomonas(0.9900)			0	0	0	0	0	0	0	0	0	0	0	0	0	0	0	0	0	0	0	0	0	0	31	0	0	0	0	0	0	0	32	0	0	0	0	0	0	0	0	0	0	0	0	0	0
704	Oxalobacteraceae(0.8700)	Duganella(0.6873)			0	0	0	0	0	0	0	0	0	0	0	0	0	0	0	0	0	0	0	0	0	0	0	0	0	0	0	0	0	0	0	0	0	0	0	0	0	53	0	37	0	0	0	0	0
764	Lentisphaeraceae(0.1300)	Lentisphaera(0.0169)			0	0	0	0	0	0	0	0	0	0	0	0	0	0	0	89	0	0	0	0	0	0	0	0	0	0	0	0	45	0	0	0	0	0	0	0	0	0	0	36	0	0	0	0	0
819	Vibrionaceae(1.0000)	Vibrio(0.9900)			0	0	0	0	0	0	0	0	0	0	0	0	0	0	0	0	0	0	0	0	0	0	0	0	0	0	0	0	0	0	0	0	27	0	0	202	0	0	0	0	0	0	0	0	0
1872	Cytophagaceae(1.0000)	Hymenobacter(1.0000)			0	0	0	0	0	0	0	0	0	0	0	0	0	0	0	0	0	0	0	0	0	0	0	0	0	0	0	0	0	0	0	0	0	0	0	0	0	75	0	0	0	0	0	0	0
21	Pseudomonadaceae(1.0000)	Pseudomonas(1.0000)			0	0	0	0	0	0	0	0	0	0	0	0	0	0	0	0	0	0	0	0	0	0	0	0	0	0	0	0	0	0	0	0	0	0	0	0	0	0	0	0	0	0	0	0	0
23	Lysobacteraceae(1.0000)	Stenotrophomonas(1.0000)			0	0	0	0	0	0	0	0	0	0	0	0	0	0	0	0	0	0	0	0	0	0	0	0	0	0	0	0	0	0	0	0	0	0	0	0	0	0	0	0	0	0	0	0	0
27	Moraxellaceae(1.0000)	Acinetobacter(1.0000)			0	0	0	0	0	0	0	0	0	0	0	0	0	0	0	0	0	0	0	0	0	0	0	0	0	0	0	0	0	0	0	0	0	0	0	0	0	0	0	0	0	0	0	0	0
33	Pseudomonadaceae(1.0000)	Pseudomonas(1.0000)			0	0	0	0	0	0	0	0	0	0	0	0	0	0	0	0	0	0	0	0	0	0	0	0	0	0	0	0	0	0	0	0	0	0	0	0	0	0	0	0	0	0	0	0	0
32	Acetobacteraceae(1.0000)	Asaia(0.9600)			0	0	0	0	0	0	0	0	0	0	0	0	0	0	0	0	0	0	0	0	0	0	0	0	0	0	0	0	0	0	0	0	0	0	0	0	0	0	0	0	0	0	0	0	0
46	Moraxellaceae(1.0000)	Acinetobacter(1.0000)			0	0	0	0	0	0	0	0	0	0	0	0	0	0	0	0	0	0	0	0	0	0	0	0	0	0	0	0	0	0	0	0	0	0	0	0	0	0	0	0	0	0	0	0	0
56	Enterobacteriaceae(1.0000)	Cronobacter(0.6800)			0	0	0	0	0	0	0	0	0	0	0	0	0	0	0	0	0	0	0	0	0	0	0	0	0	0	0	0	0	0	0	0	0	0	0	0	0	0	0	0	0	0	0	0	0
a Taxonomic assignment scores are provided between brackets. In general, taxonomic assignments are considered reliable when bootstrap confidence values exceed 0.80.
b zOTUs with an overall relative abundance larger than 2.0% in at least one of the subgroups were also identified by a BLAST search against type materials in Genbank. When no significant similarity was found, the analysis was performed against entire GenBank (indicated with an asterisk). Identifications were performed at genus level; when identical scores were obtained for different genera, ident…
[truncated: 87 more columns]
